# Supplementary material for: Partial inhibition of class III PI3K VPS-34 ameliorates motor aging and prolongs health span
Source: PLoS Biol. 2023 Jul 11;21(7):e3002165. doi: 10.1371/journal.pbio.3002165 (PMC10335676; doi:10.1371/journal.pbio.3002165)
Supplement: S1 Table — (XLSX) [file pbio.3002165.s007.xlsx]

## Sheet: S1 Table 
S1 Table. Positive clone hits from three repetitive screen.
Positives hits in three repetitive screens are listed. 1st represents the 1st screen using ~12000 clones.. 2nd represents the screen using positive clones from the 1st screen. 3rd represents the screen using the positive clones from the 2nd screen. "Yes" means positive clones in the screen. "no" means negative clones in the screen.
Gene name	1st	2nd	3rd	Description	Reported function in aging	Reference#
uba-2	yes	yes	yes	Possess SUMO activating enzyme activity. Is an ortholog of human UBA2 (ubiquitin like modifier activating enzyme 2).
C28A5.6	yes	yes	yes	Predicted to enable protein serine/threonine kinase activity.
vps-34	yes	yes	yes	Enables 1-phosphatidylinositol-3-kinase activity.Is an ortholog of human PIK3C3 (phosphatidylinositol 3-kinase catalytic subunit type 3).
ncx-2	yes	yes	yes	Na/Ca exchangers. Is an ortholog of human SLC8A1 (solute carrier family 8 member A1); SLC8A2 (solute carrier family 8 member A2); and SLC8A3 (solute carrier family 8 member A3).
frh-1	yes	yes	yes	Enable ferroxidase activity; and iron ion binding activity. Is an ortholog of human FXN (frataxin).	lifespan extension	ref#1, 2
F33H1.3	yes	yes	yes	Ww (WW) domain Binding Protein. Is an ortholog of human WBP11 (WW domain binding protein 11).
cyp-31A2	yes	yes	yes	CYtochrome P450 family. Is an ortholog of human CYP4V2 (cytochrome P450 family 4 subfamily V member 2).
elb-1	yes	yes	yes	Is an ortholog of human ELOB (elongin B).
ubc-13	yes	yes	yes	UBiquitin Conjugating enzyme. Is an ortholog of human UBE2N (ubiquitin conjugating enzyme E2 N).
ftn-2	yes	yes	yes	Enables identical protein binding activity. Is an ortholog of human FTH1 (ferritin heavy chain 1) and FTMT (ferritin mitochondrial).	aging	ref#3
nhr-102	yes	yes	yes	Nuclear Hormone Receptor family. Is an ortholog of human PPARA (peroxisome proliferator activated receptor alpha) and PPARD (peroxisome proliferator activated receptor delta).	aging and longevity	ref#4
C34E10.9	yes	yes	yes
C06G4.4	yes	yes	yes
T17H7.1	yes	yes	yes	SXP/RAL-2 family protein Ani s 5-like, cation-binding domain.
F01D5.3	yes	yes	yes	Involved in innate immune response.
sdz-38	yes	yes	yes	SKN-1 Dependent Zygotic transcript.
clec-139	yes	yes	yes	C-type LECtin.Predicted to enable carbohydrate binding activity.
spp-8	yes	yes	yes	SaPosin-like Protein family. Is an ortholog of human PSAP (prosaposin).	longevity	ref#5
F01G10.9	yes	yes	yes
fic-1	yes	yes	yes	Enables protein adenylyltransferase activity.Is an ortholog of human FICD (FIC domain protein adenylyltransferase).
mrps-35	yes	yes	yes	Predicted to be part of mitochondrial small ribosomal subunit. Is an ortholog of human MRPS35 (mitochondrial ribosomal protein S35).
emre-1	yes	yes	yes	Involved in mitochondrial calcium ion homeostasis and mitochondrial calcium ion transmembrane transport.Is an ortholog of human SMDT1 (single-pass membrane protein with aspartate rich tail 1).
F38B2.2	yes	yes	yes
F32A7.4	yes	yes	yes	MEthylTransferase Like.
frm-5.2	yes	yes	yes	FERM domain (protein4.1-ezrin-radixin-moesin) family. Is an ortholog of human FRMPD2.
knl-3	yes	yes	yes	Takes part in chromosome organization; positive regulation of cell cycle process; and positive regulation of kinetochore assembly.
F57B9.8	yes	yes	yes	Is an ortholog of human FER (FER tyrosine kinase) and FES (FES proto-oncogene, tyrosine kinase).
F22F4.5	yes	yes	yes
F55G7.1	yes	yes	yes
hars-1	yes	yes	yes	Histidyl Amino-acyl tRNA Synthetase. Is an ortholog of human HARS1 (histidyl-tRNA synthetase 1).
R09F10.8	yes	yes	yes
alh-4	yes	yes	yes	ALdehyde deHydrogenase. Is an ortholog of human ALDH3A1 (aldehyde dehydrogenase 3 family member A1); ALDH3A2 (aldehyde dehydrogenase 3 family member A2); and ALDH3B1 (aldehyde dehydrogenase 3 family member B1).
Y38E10A.8	yes	yes	yes	Is an ortholog of human EIF2AK2 (eukaryotic translation initiation factor 2 alpha kinase 2) and EIF2AK3 (eukaryotic translation initiation factor 2 alpha kinase 3).	AD and aging	ref#6
ccf-1	yes	yes	yes	Predicted to enable poly(A)-specific ribonuclease activity. Is an ortholog of human CNOT7 (CCR4-NOT transcription complex subunit 7) and CNOT8 (CCR4-NOT transcription complex subunit 8).
F19B6.2	yes	yes	no
VW02B12L.3	yes	yes	no
W02A11.1	yes	yes	no
cyb-3	yes	yes	no
K01G5.5	yes	yes	no
ZK930.7	yes	yes	no
H06H21.3	yes	yes	no
B0304.2	yes	yes	no
F47G4.3	yes	yes	no
fat-4	yes	yes	no
T22G5.5	yes	yes	no
Y51A2D.5	yes	yes	no
T05F1.2	yes	yes	no
C24B5.2	yes	yes	no
hid-1	yes	yes	no
W10G6.1	yes	yes	no
R13F6.1	yes	yes	no
K07H8.9	yes	yes	no
F11C1.2	yes	yes	no
K04C1.5	yes	yes	no
T21C9.13	yes	yes	no
F57B9.7	yes	yes	no
R06C7.2	yes	yes	no
F28D1.2	yes	yes	no
C06G3.8	yes	yes	no
T22C1.5	yes	yes	no
stl-1	yes	yes	no
T24D1.3	yes	yes	no
F49E8.7	yes	yes	no
K02F6.7	yes	yes	no
C17E4.3	yes	yes	no
ZK1236.1	yes	yes	no
C26E6.7	yes	yes	no
dnj-11	yes	yes	no
C25A1.6	yes	yes	no
Y43F8C.8	yes	yes	no
F15E11.15	yes	yes	no
R08C7.8	yes	yes	no
Y54G2A.18	yes	yes	no
C38D4.9	yes	yes	no
ZK418.5	yes	yes	no
F59B8.2	yes	yes	no
R02F2.6	yes	yes	no
F47D12.6	yes	yes	no
F09F7.6	yes	yes	no
F56C9.5	yes	yes	no
F26F4.6	yes	yes	no
C45G9.7	yes	yes	no
B0285.3	yes	yes	no
far-1	yes	yes	no
C28H8.1	yes	yes	no
F53A3.1	yes	yes	no
B0361.9	yes	yes	no
rab-6.1	yes	yes	no
gei-4	yes	yes	no
ceh-23	yes	yes	no
T12B5.11	yes	yes	no
Y41C4A.4	yes	yes	no
ZK520.2	yes	yes	no
nlp-31	yes	yes	no
C35B8.2	yes	yes	no
F54H12.6	yes	yes	no
C47E12.4	yes	yes	no
B0024.10	yes	yes	no
ZC328.3	yes	yes	no
K02F3.2	yes	yes	no
T23G5.3	yes	yes	no
F57B9.4	yes	yes	no
col-98	yes	yes	no
Y53G8AL.1	yes	yes	no
F42G9.1	yes	yes	no
gei-4	yes	yes	no
K03D3.5	yes	yes	no
F58F9.3	yes	yes	no
T05A1.5	yes	yes	no
C03D6.6	yes	yes	no
M04F3.4	yes	yes	no
T10B11.9	yes	yes	no
Y47H10A.3	yes	yes	no
Y48G1C.7	yes	yes	no
F46F5.9	yes	yes	no
msp-50	yes	yes	no
F14D2.11	yes	yes	no
F12A10.5	yes	yes	no
C50E10.1	yes	yes	no
F23F1.2	yes	yes	no
F23F1.7	yes	yes	no
gst-28	yes	yes	no
cyp-16	yes	yes	no
T09A5.6	yes	yes	no
wee-1.1	yes	yes	no
F35D2.3	yes	yes	no
ZK1248.13	yes	yes	no
Y49F6A.1	yes	yes	no
K10B4.1	yes	yes	no
Y51H7C.13	yes	yes	no
Y54G11A.8	yes	yes	no
vab-19	yes	yes	no
Y57A10C.1	yes	yes	no
T09A5.12	yes	yes	no
F46C5.9	yes	yes	no
sra-6	yes	yes	no
Y105C5B.5	yes	yes	no
F08B4.4	yes	yes	no
Y73F8A.10	yes	yes	no
C32H11.6	yes	yes	no
K11H12.5	yes	yes	no
F55G11.5	yes	yes	no
C44B12.7	yes	yes	no
frk-1	yes	yes	no
K09B11.10	yes	yes	no
M70.4	yes	yes	no
msh-5	yes	yes	no
Y105C5B.15	yes	yes	no
R09E10.3	yes	yes	no
M02B7.5	yes	yes	no
pqn-55	yes	yes	no
lin-32	yes	yes	no
Y105E8B.6	yes	yes	no
lin-44	yes	yes	no
apx-1	yes	yes	no
T27E4.7	yes	yes	no
ubc-1	yes	yes	no
ins-35	yes	yes	no
cyp-9	yes	yes	no
lin-15	yes	yes	no
cyp-11	yes	yes	no
ced-3	yes	yes	no
F14D7.7	yes	yes	no
unc-6	yes	yes	no
C15H11.8	yes	yes	no
K02E11.3	yes	yes	no
T24A6.19	yes	yes	no
Y76A2B.4	yes	yes	no
F10A3.1	yes	yes	no
C26F1.7	yes	yes	no
Y60A3A.2	yes	yes	no
Y50E8A.10	yes	yes	no
Y6E2A.8	yes	yes	no
R11D1.3	yes	yes	no
F32H5.1	yes	yes	no
srp-6	yes	yes	no
str-6	yes	yes	no
F25B3.5	yes	yes	no
str-4	yes	yes	no
T26F2.1	yes	yes	no
W06H8.2	yes	yes	no
F14H8.1	yes	yes	no
nhr-12	yes	yes	no
F44E7.5	yes	yes	no
ZK682.2	yes	yes	no
T27E4.6	yes	yes	no
F58G11.3	yes	yes	no
F52E1.13	yes	yes	no
T09E8.1	yes	yes	no
T28C12.4	yes	yes	no
K07C11.4	yes	yes	no
ZC376.1	yes	yes	no
C17B7.5	yes	yes	no
F10C2.3	yes	yes	no
F52E1.13	yes	yes	no
F22F4.4	yes	yes	no
T23F2.3	yes	yes	no
K09H11.1	yes	yes	no
T25B6.4	yes	yes	no
F46C8.1	yes	yes	no
F46G10.1	yes	yes	no
F44A6.4	yes	yes	no
Y75D11A.3	yes	yes	no
C05E11.6	yes	yes	no
sto-3	yes	yes	no
C18B2.2	yes	yes	no
F11D5.5	yes	yes	no
C37E2.1	yes	yes	no
F46H5.3	yes	yes	no
F08G12.2	yes	yes	no
R09F10.3	yes	yes	no
ZK858.7	yes	yes	no
W07A8.1	yes	yes	no
W05B5.1	yes	yes	no
F56H6.2	yes	yes	no
T08E11.3	yes	yes	no
F10D11.6	yes	yes	no
Y53F4B.23	yes	yes	no
F01G10.4	yes	yes	no
C18D4.4	yes	yes	no
sri-73	yes	yes	no
K04A8.10	yes	yes	no
Y105E8A.23	yes	yes	no
M03F8.2	yes	yes	no
pqn-70	yes	yes	no
Y53F4B.6	yes	yes	no
C32B5.11	yes	yes	no
F39D8.3	yes	yes	no
ZK666.6	yes	yes	no
F30B5.4	yes	yes	no
K04G2.1	yes	no
pbs-5	yes	no
C18E9.6	yes	no
T09A5.9	yes	no
unc-120	yes	no
F39B2.3	yes	no
Y47D3A.15	yes	no
taf-11.1	yes	no
ftt-2	yes	no
F20C5.6	yes	no
pmk-1	yes	no
F23B12.6	yes	no
tbb-4	yes	no
LLC1.3	yes	no
C17G10.2	yes	no
vha-12	yes	no
F53E4.1	yes	no
tbg-1	yes	no
src-2	yes	no
asg-1	yes	no
C16E9.2	yes	no
ZK470.2	yes	no
rps-26	yes	no
F59A2.5	yes	no
msp-19	yes	no
arf-3	yes	no
ZK520.5	yes	no
sss-2	yes	no
clc-1	yes	no
rps-18	yes	no
C14C6.2	yes	no
K08F4.3	yes	no
C15C6.2	yes	no
C28H8.4	yes	no
F40A3.3	yes	no
C54E4.2	yes	no
F59B8.1	yes	no
plp-1	yes	no
ZK39.3	yes	no
R07E5.2	yes	no
ZK809.3	yes	no
crn-5	yes	no
aly-2	yes	no
pas-5	yes	no
C02B10.4	yes	no
F36F12.5	yes	no
hil-5	yes	no
R10D12.14	yes	no
Y51H1A.3	yes	no
F53E10.4	yes	no
cav-1	yes	no
C26E6.5	yes	no
F10G8.6	yes	no
rfc-2	yes	no
fog-2	yes	no
B0285.4	yes	no
Y51B9A.4	yes	no
col-165	yes	no
ldh-1	yes	no
ZK262.5	yes	no
C30H6.7	yes	no
Y44A6C.2	yes	no
Y57A10B.6	yes	no
Y77E11A.2	yes	no
W02F12.3	yes	no
C35D10.2	yes	no
T06D8.3	yes	no
T09F3.2	yes	no
inf-1	yes	no
ZK1058.4	yes	no
gta-1	yes	no
T05H10.4	yes	no
F13D12.6	yes	no
F54A5.1	yes	no
R07E5.6	yes	no
arr-1	yes	no
R06B9.3	yes	no
dpy-14	yes	no
T14F9.1	yes	no
cdc-25.2	yes	no
T12B3.1	yes	no
prs-2	yes	no
H04M03.4	yes	no
nhr-3	yes	no
dnj-7	yes	no
F07F6.1	yes	no
nft-1	yes	no
ZK973.3	yes	no
zip-1	yes	no
C56C10.1	yes	no
R05F9.1	yes	no
Y4C6B.1	yes	no
C34E11.1	yes	no
srs-2	yes	no
Y54G11A.3	yes	no
F25H5.3	yes	no
kel-1	yes	no
skp-1	yes	no
lin-18	yes	no
unc-62	yes	no
acr-16	yes	no
C01F6.1	yes	no
H28O16.1	yes	no
prs-1	yes	no
C32F10.1	yes	no
ceh-13	yes	no
col-2	yes	no
mec-8	yes	no
par-5	yes	no
rcn-1	yes	no
mex-3	yes	no
tba-2	yes	no
gly-7	yes	no
Y47D3A.23	yes	no
ahr-1	yes	no
flr-1	yes	no
dyb-1	yes	no
ifa-1	yes	no
ace-3	yes	no
hsp-3	yes	no
twk-16	yes	no
add-2	yes	no
eat-4	yes	no
twk-17	yes	no
deg-3	yes	no
rme-2	yes	no
pif-1	yes	no
lin-35	yes	no
fbl-1	yes	no
skr-2	yes	no
C18E3.9	yes	no
C27C12.1	yes	no
ZK858.3	yes	no
T23G7.5	yes	no
R10A10.2	yes	no
C16C8.4	yes	no
F10G2.2	yes	no
F39H11.1	yes	no
F57C2.1	yes	no
C04F12.9	yes	no
C50E3.5	yes	no
T17A3.4	yes	no
F56G4.3	yes	no
C18D4.6	yes	no
npp-18	yes	no
gln-6	yes	no
nxf-2	yes	no
rpt-5	yes	no
F55F8.5	yes	no
C54G4.9	yes	no
T19B10.6	yes	no
C55B7.5	yes	no
F43G9.10	yes	no
F16H11.3	yes	no
R74.8	yes	no
C50E3.13	yes	no
cln-3.2	yes	no
F56C9.3	yes	no
mbk-2	yes	no
ula-1	yes	no
ZC410.3	yes	no
ZK856.12	yes	no
ceh-38	yes	no
rme-2	yes	no
cpb-3	yes	no
M7.5	yes	no
T19B10.8	yes	no
C08F8.2	yes	no
#N/A	yes	no
T10D4.6	yes	no
C34B2.7	yes	no
F08C6.3	yes	no
C31H5.4	yes	no
snr-7	yes	no
Y37D8A.15	yes	no
T09A5.7	yes	no
rps-17	yes	no
rpl-27	yes	no
Y55B1AR.1	yes	no
rps-10	yes	no
rps-14	yes	no
Y73F8A.27	yes	no
F29A7.6	yes	no
mlc-4	yes	no
B0511.9	yes	no
hot-5	yes	no
rpl-17	yes	no
C05C8.1	yes	no
F23C8.6	yes	no
rnp-5	yes	no
F59E11.5	yes	no
col-17	yes	no
efn-2	yes	no
W05F2.3	yes	no
F35B12.6	yes	no
K04G2.5	yes	no
Y73E7A.1	yes	no
T07F8.4	yes	no
Y54G9A.7	yes	no
F27C1.2	yes	no
ZK1321.3	yes	no
Y19D10A.4	yes	no
ZC477.5	yes	no
Y19D10A.4	yes	no
C18E3.5	yes	no
F08A8.7	yes	no
EEED8.1	yes	no
W08F4.8	yes	no
C26E6.6	yes	no
tgt-2	yes	no
npp-19	yes	no
T01D3.5	yes	no
T27A10.7	yes	no
M01G5.3	yes	no
nhr-10	yes	no
B0303.14	yes	no
gei-15	yes	no
T01E8.4	yes	no
Y53F4B.4	yes	no
T07D3.9	yes	no
R11H6.2	yes	no
Y54H5A.4	yes	no
C03B8.1	yes	no
C28H8.8	yes	no
K12H4.5	yes	no
C07H6.2	yes	no
clp-1	yes	no
F56F11.1	yes	no
C03B8.3	yes	no
F23F12.3	yes	no
pll-1	yes	no
E02H9.1	yes	no
K03H1.6	yes	no
odd-1	yes	no
C38D4.7	yes	no
C15H7.4	yes	no
C39B5.1	yes	no
C05B5.4	yes	no
C06B8.5	yes	no
C34C12.3	yes	no
C14B1.3	yes	no
F26A1.8	yes	no
C36A4.10	yes	no
F26A1.10	yes	no
F26F4.11	yes	no
K02F3.9	yes	no
C23G10.8	yes	no
F42H10.4	yes	no
C14B1.2	yes	no
F26A1.12	yes	no
F56C9.7	yes	no
F44E2.3	yes	no
F11F1.2	yes	no
C28H8.6	yes	no
C18D11.2	yes	no
F17C8.6	yes	no
F42A10.3	yes	no
C08C3.4	yes	no
F54F2.9	yes	no
Y39A1A.14	yes	no
Y55B1AL.1	yes	no
Y41C4A.8	yes	no
T05G5.5	yes	no
ZK1236.7	yes	no
R107.5	yes	no
R151.4	yes	no
T05G5.6	yes	no
W09D10.4	yes	no
R10E4.8	yes	no
C27C7.2	yes	no
F58D5.8	yes	no
ZK484.5	yes	no
his-67	yes	no
T22E7.1	yes	no
ZK1025.5	yes	no
Y106G6H.8	yes	no
W03F11.6	yes	no
F29D10.2	yes	no
Y40B1B.7	yes	no
Y74C9A.2	yes	no
H20J04.5	yes	no
F13D12.8	yes	no
F12E12.3	yes	no
C01G12.3	yes	no
C33F10.11	yes	no
F40F8.4	yes	no
K11H12.1	yes	no
F36A4.8	yes	no
ZC410.5	yes	no
F38A5.7	yes	no
col-14	yes	no
sod-2	yes	no
ces-2	yes	no
R09B5.8	yes	no
C54E10.6	yes	no
C06C6.9	yes	no
F26F12.4	yes	no
C45H4.14	yes	no
F20A1.6	yes	no
T22D1.3	yes	no
B0511.6	yes	no
mcm-5	yes	no
H19N07.1	yes	no
C05C10.6	yes	no
C09G1.4	yes	no
F55C5.8	yes	no
prx-13	yes	no
Y39A1A.12	yes	no
F10C2.4	yes	no
C27C12.7	yes	no
cts-1	yes	no
apm-1	yes	no
rbx-1	yes	no
F21C3.5	yes	no
F11A3.2	yes	no
F57A8.2	yes	no
F59E12.5	yes	no
W01C8.5	yes	no
T04H1.2	yes	no
Y75B8A.14	yes	no
R151.9	yes	no
W10D9.4	yes	no
Y71H2AM.23	yes	no
R151.7	yes	no
C07A9.7	yes	no
C06E1.9	yes	no
Y41C4A.13	yes	no
Y39A3A.1	yes	no
Y69F12A.1	yes	no
T12B5.10	yes	no
F42H10.5	yes	no
gro-1	yes	no
C23G10.1	yes	no
F10E9.2	yes	no
C46F11.5	yes	no
B0464.4	yes	no
B0285.1	yes	no
H14E04.5	yes	no
ceh-20	yes	no
ptl-1	yes	no
C16A3.4	yes	no
hlh-11	yes	no
E02H9.3	yes	no
kin-31	yes	no
B0303.3	yes	no
gln-2	yes	no
K10D2.2	yes	no
C05D10.1	yes	no
tir-1	yes	no
K02D10.1	yes	no
F01F1.5	yes	no
F02A9.4	yes	no
C34C12.2	yes	no
mat-3	yes	no
ptp-1	yes	no
C48B4.1	yes	no
ida-1	yes	no
F54F2.1	yes	no
H10E21.5	yes	no
F40F12.5	yes	no
prk-2	yes	no
T12A2.1	yes	no
ZK688.6	yes	no
pqn-83	yes	no
T28A8.4	yes	no
Y48A6B.6	yes	no
W06F12.2	yes	no
T07E3.4	yes	no
tba-7	yes	no
Y39A3B.5	yes	no
W06E11.4	yes	no
hpd-1	yes	no
T17H7.7	yes	no
F09F7.5	yes	no
Y56A3A.12	yes	no
W05G11.6	yes	no
R17.2	yes	no
C28A5.1	yes	no
ZC395.8	yes	no
T05G5.8	yes	no
C45G9.10	yes	no
Y49E10.20	yes	no
Y56A3A.6	yes	no
T16G12.6	yes	no
cul-2	yes	no
cnt-2	yes	no
gei-16	yes	no
F46E10.10	yes	no
C52E2.1	yes	no
F08H9.5	yes	no
Y71A12B.6	yes	no
F19C7.5	yes	no
F35H10.5	yes	no
F11E6.4	yes	no
F42G8.5	yes	no
R08E5.4	yes	no
C50F4.8	yes	no
T22C1.3	yes	no
F49B2.2	yes	no
C50D2.2	yes	no
C06A12.5	yes	no
unc-75	yes	no
F26E4.2	yes	no
cco-1	yes	no
twk-37	yes	no
tlp-1	yes	no
T19D12.9	yes	no
mif-3	yes	no
puf-8	yes	no
R12C12.3	yes	no
R09E12.6	yes	no
F29C12.3	yes	no
his-68	yes	no
Y71F9B.1	yes	no
T04A11.4	yes	no
ZK616.1	yes	no
B0222.2	yes	no
C06B8.5	yes	no
srd-71	yes	no
Y57G11C.23	yes	no
C02B10.6	yes	no
W10C8.4	yes	no
Y47G6A.24	yes	no
K11B4.2	yes	no
T02E1.6	yes	no
Y38C1AA.9	yes	no
Y34D9A.8	yes	no
T09B4.4	yes	no
cpn-4	yes	no
C15A11.2	yes	no
F21C3.3	yes	no
Y65B4BR.5	yes	no
F53B6.5	yes	no
B0261.5	yes	no
ndx-8	yes	no
F48C1.6	yes	no
T20F5.5	yes	no
fkb-8	yes	no
Y9C9A.5	yes	no
T27C10.1	yes	no
dhs-4	yes	no
ZC308.4	yes	no
Y50D4A.1	yes	no
F16C3.2	yes	no
W09C3.6	yes	no
F55A12.2	yes	no
ZK849.1	yes	no
C36F7.5	yes	no
Y44E3A.5	yes	no
eif-3.I	yes	no
Y65B4BL.4	yes	no
C53D5.2	yes	no
Y47H10A.5	yes	no
C46H11.10	yes	no
B0261.7	yes	no
F53B6.4	yes	no
Y63D3A.2	yes	no
Y17G9B.7	yes	no
col-45	yes	no
F26H9.3	yes	no
srj-19	yes	no
T04D3.5	yes	no
Y47H9C.10	yes	no
C30F8.2	yes	no
F57C9.1	yes	no
T07D10.3	yes	no
Y48G9A.9	yes	no
T01G9.3	yes	no
C41D11.7	yes	no
frm-4	yes	no
F14B6.5	yes	no
R11A5.4	yes	no
opt-3	yes	no
B0205.1	yes	no
F57C9.4	yes	no
B0414.8	yes	no
E03H4.4	yes	no
F55A12.8	yes	no
Y54E10BR.1	yes	no
hcp-6	yes	no
ZK856.7	yes	no
R53.4	yes	no
ins-2	yes	no
B0228.5	yes	no
F44G4.3	yes	no
R06F6.7	yes	no
Y17G7B.1	yes	no
msp-142	yes	no
F15A4.11	yes	no
ins-11	yes	no
T02G5.2	yes	no
D1022.2	yes	no
Y46G5A.23	yes	no
F40H3.3	yes	no
Y46G5A.1	yes	no
ins-6	yes	no
nlp-5	yes	no
F28A10.7	yes	no
msp-40	yes	no
C01B12.7	yes	no
F44G4.5	yes	no
Y54E2A.9	yes	no
Y17G7B.6	yes	no
F22E5.6	yes	no
nhr-119	yes	no
gst-14	yes	no
F12A10.1	yes	no
ZK1320.2	yes	no
C29F5.7	yes	no
Y17G7B.17	yes	no
K01A2.3	yes	no
F02E11.5	yes	no
R07G3.2	yes	no
F56D1.6	yes	no
gst-39	yes	no
W06A11.1	yes	no
D1022.3	yes	no
ZK1320.1	yes	no
B0491.7	yes	no
E02H1.1	yes	no
F23F1.5	yes	no
K01C8.7	yes	no
Y59C2A.2	yes	no
C08H9.7	yes	no
W07A12.6	yes	no
F35D2.4	yes	no
T10B9.7	yes	no
F49E12.1	yes	no
F59H6.5	yes	no
ins-31	yes	no
C33F10.4	yes	no
F14D2.14	yes	no
gst-16	yes	no
ZK1307.1	yes	no
F14E5.5	yes	no
Y25C1A.13	yes	no
F53C3.13	yes	no
C23H3.9	yes	no
F32A11.3	yes	no
F58G1.2	yes	no
C09E8.2	yes	no
W02B12.9	yes	no
C15F1.5	yes	no
B0454.9	yes	no
ZK1127.12	yes	no
F12E12.5	yes	no
Y62F5A.1	yes	no
ZK546.7	yes	no
C41C4.6	yes	no
T06D8.6	yes	no
Y48B6A.13	yes	no
F54D5.5	yes	no
Y17G7B.4	yes	no
F54D5.2	yes	no
W02B12.12	yes	no
col-20	yes	no
E01G4.1	yes	no
F35C11.3	yes	no
C56C10.7	yes	no
K08F8.2	yes	no
R03D7.4	yes	no
F14E5.4	yes	no
D1069.3	yes	no
R166.4	yes	no
C24H12.5	yes	no
F10E7.9	yes	no
M28.7	yes	no
Y6D1A.1	yes	no
sop-2	yes	no
B0495.2	yes	no
C07E3.1	yes	no
alg-2	yes	no
F14E5.2	yes	no
R06F6.8	yes	no
srd-59	yes	no
F35C5.12	yes	no
unc-52	yes	no
R06A4.8	yes	no
cdc-14	yes	no
W05H12.2	yes	no
R07C3.7	yes	no
C56E6.6	yes	no
C14A4.12	yes	no
cdh-7	yes	no
T27F7.2	yes	no
R05F9.12	yes	no
K10B4.3	yes	no
T19E10.1	yes	no
R06F6.2	yes	no
R13G10.4	yes	no
C01H6.9	yes	no
F55D12.5	yes	no
pqn-29	yes	no
dlk-1	yes	no
clh-5	yes	no
lin-41	yes	no
K01H12.1	yes	no
T01E8.5	yes	no
Y41E3.5	yes	no
R10H10.4	yes	no
egl-18	yes	no
T11G6.7	yes	no
K09B3.1	yes	no
T27E9.7	yes	no
H38K22.1	yes	no
F13E9.7	yes	no
C33H5.13	yes	no
Y45F10B.3	yes	no
F36H12.4	yes	no
B0496.7	yes	no
K07D4.7	yes	no
Y105C5A.10	yes	no
F26H9.8	yes	no
F29D11.2	yes	no
W01B6.4	yes	no
ZK616.2	yes	no
T05C12.10	yes	no
M142.6	yes	no
frm-1	yes	no
F36A4.5	yes	no
gst-40	yes	no
F43D9.1	yes	no
gon-2	yes	no
C33A12.2	yes	no
C52D10.1	yes	no
Y54G2A.19	yes	no
C49H3.12	yes	no
K11H12.6	yes	no
F36A4.3	yes	no
C52D10.11	yes	no
T13A10.1	yes	no
cal-4	yes	no
C33A12.15	yes	no
Y59H11AM.4	yes	no
C42C1.3	yes	no
F56F12.1	yes	no
F56B3.6	yes	no
JC8.5	yes	no
far-6	yes	no
C01G5.7	yes	no
W03D2.6	yes	no
C35B1.8	yes	no
F15E6.5	yes	no
Y57G11C.32	yes	no
Y64G10A.2	yes	no
F42C5.3	yes	no
srv-4	yes	no
F11E6.6	yes	no
C43F9.5	yes	no
Y57G11C.3	yes	no
F01G4.5	yes	no
ZK829.1	yes	no
F02H6.6	yes	no
F58F9.4	yes	no
Y41E3.12	yes	no
col-138	yes	no
K08C7.7	yes	no
vps-26	yes	no
Y62E10A.4	yes	no
C10C6.3	yes	no
C33H5.7	yes	no
str-166	yes	no
K07H8.8	yes	no
C09G9.2	yes	no
srv-32	yes	no
gpa-7	yes	no
sru-12	yes	no
C47E12.11	yes	no
Y37E11AM.1	yes	no
Y105C5B.7	yes	no
F49E11.7	yes	no
tbx-39	yes	no
H02I12.3	yes	no
nas-12	yes	no
C17H12.9	yes	no
C08F8.6	yes	no
C10C5.3	yes	no
T22D1.8	yes	no
C39H7.4	yes	no
T28F3.4	yes	no
C49C3.9	yes	no
Y57G11C.6	yes	no
Y42H9AR.3	yes	no
T28F3.9	yes	no
R11E3.7	yes	no
C10G6.1	yes	no
C27B7.6	yes	no
pme-4	yes	no
T25B9.4	yes	no
elo-3	yes	no
C33H5.2	yes	no
C04C3.2	yes	no
pqn-89	yes	no
M04G7.2	yes	no
R05G6.6	yes	no
M01H9.3	yes	no
R11E3.3	yes	no
hmg-5	yes	no
R07H5.4	yes	no
C10C5.1	yes	no
Y94H6A.5	yes	no
Y116A8C.36	yes	no
egl-23	yes	no
ZK809.2	yes	no
F37C4.4	yes	no
Y73F8A.19	yes	no
Y73F8A.25	yes	no
C46G7.2	yes	no
C33A12.7	yes	no
rnp-2	yes	no
C18H7.1	yes	no
R07H5.8	yes	no
F38A5.6	yes	no
Y57G11C.14	yes	no
Y66H1A.2	yes	no
col-122	yes	no
col-114	yes	no
D2024.2	yes	no
H04M03.3	yes	no
C06G8.1	yes	no
F33D4.6	yes	no
C26B2.1	yes	no
C04C3.5	yes	no
egl-18	yes	no
H20E11.3	yes	no
nhr-67	yes	no
R102.5	yes	no
R02D3.7	yes	no
C39E9.11	yes	no
F47C12.4	yes	no
C50F7.10	yes	no
F20D12.3	yes	no
twk-8	yes	no
C17H12.4	yes	no
T07G12.5	yes	no
B0218.1	yes	no
H20E11.1	yes	no
ZK180.5	yes	no
nhx-9	yes	no
F55B11.3	yes	no
M117.4	yes	no
Y57G11A.1	yes	no
F32B6.2	yes	no
F28E10.1	yes	no
K08E7.5	yes	no
F15E6.6	yes	no
mpk-1	yes	no
cyp-1	yes	no
F08B6.4	yes	no
F08B6.4	yes	no
unc-76	yes	no
col-17	yes	no
cct-4	yes	no
vab-3	yes	no
gex-2	yes	no
R09B5.10	yes	no
F32D8.11	yes	no
end-1	yes	no
eat-6	yes	no
vab-3	yes	no
Y37D8A.8	yes	no
sma-4	yes	no
flp-1	yes	no
emb-5	yes	no
unc-71	yes	no
sel-1	yes	no
M02H5.8	yes	no
mes-3	yes	no
ZK673.3	yes	no
W02H5.1	yes	no
K03B4.4	yes	no
daf-7	yes	no
unc-33	yes	no
let-70	yes	no
smn-1	yes	no
nex-1	yes	no
cul-1	yes	no
bli-4	yes	no
K02E11.4	yes	no
B0391.9	yes	no
par-1	yes	no
cdc-42	yes	no
F55C9.5	yes	no
sem-4	yes	no
mek-2	yes	no
mef-2	yes	no
R90.3	yes	no
C12D8.9	yes	no
F32D1.8	yes	no
his-8	yes	no
Y45G12C.9	yes	no
H10D18.1	yes	no
F46B3.4	yes	no
F14H3.12	yes	no
T20C7.2	yes	no
pqn-97	yes	no
Y43F4B.8	yes	no
F38B7.2	yes	no
K11D12.5	yes	no
F35F10.6	yes	no
ndx-2	yes	no
phy-3	yes	no
D1086.5	yes	no
F20G2.1	yes	no
F43H9.1	yes	no
Y17D7B.3	yes	no
F58G4.4	yes	no
F54B8.7	yes	no
C55A6.4	yes	no
F26D11.5	yes	no
srh-3	yes	no
F26D2.14	yes	no
E02C12.8	yes	no
lys-2	yes	no
F26F2.3	yes	no
K10D6.2	yes	no
F59A1.11	yes	no
F31F7.1	yes	no
ceh-27	yes	no
srh-75	yes	no
R07B5.5	yes	no
K03B8.6	yes	no
C38C3.4	yes	no
T05B4.8	yes	no
C04E6.2	yes	no
F21A3.6	yes	no
Y37H2A.4	yes	no
F10A3.2	yes	no
C47E8.3	yes	no
F49A5.4	yes	no
C06B3.4	yes	no
srh-248	yes	no
B0024.13	yes	no
str-171	yes	no
F08H9.8	yes	no
F47B8.7	yes	no
C53A3.2	yes	no
C47A10.6	yes	no
srh-136	yes	no
F25H9.3	yes	no
C39F7.5	yes	no
grl-1	yes	no
ZK488.4	yes	no
T22F3.10	yes	no
str-56	yes	no
str-253	yes	no
T24H5.1	yes	no
str-7	yes	no
C14C11.1	yes	no
T06C12.4	yes	no
F21D9.1	yes	no
nhr-111	yes	no
Y73C8C.2	yes	no
ZC250.3	yes	no
K06B4.5	yes	no
Y102A5B.3	yes	no
ckb-4	yes	no
C50E3.12	yes	no
srh-28	yes	no
C03G6.10	yes	no
H09F14.1	yes	no
xbx-1	yes	no
F47C10.3	yes	no
grl-23	yes	no
R08A2.2	yes	no
T10C6.6	yes	no
B0222.5	yes	no
C50F4.3	yes	no
B0391.11	yes	no
pqn-31	yes	no
C04F5.2	yes	no
pqn-54	yes	no
F36G9.3	yes	no
F48G7.11	yes	no
C56A3.6	yes	no
Y39B6A.33	yes	no
C56A3.3	yes	no
F15B9.6	yes	no
W03F9.1	yes	no
F41B5.7	yes	no
F39G3.2	yes	no
Y37H2A.1	yes	no
C50H11.15	yes	no
F10C2.7	yes	no
B0213.14	yes	no
C45H4.2	yes	no
Y53H1A.1	yes	no
C51E3.6	yes	no
frm-10	yes	no
Y39D8A.1	yes	no
grl-2	yes	no
K11G9.5	yes	no
K01D12.6	yes	no
T21C9.12	yes	no
W01A11.1	yes	no
T22F3.11	yes	no
F17A9.4	yes	no
H24G06.1	yes	no
R07B7.11	yes	no
ZC455.4	yes	no
C52A10.1	yes	no
F25B3.6	yes	no
ZC404.9	yes	no
F09F3.5	yes	no
K07C11.9	yes	no
C35A11.4	yes	no
ZC190.4	yes	no
F55B12.5	yes	no
F53F4.11	yes	no
K07C5.8	yes	no
C06H2.3	yes	no
F32D1.3	yes	no
C12D8.1	yes	no
T08B1.1	yes	no
F11A5.9	yes	no
F25C8.1	yes	no
C52E4.5	yes	no
C05C8.5	yes	no
Y43F8C.3	yes	no
C04F5.9	yes	no
B0507.1	yes	no
drs-2	yes	no
ZC376.3	yes	no
C50F4.2	yes	no
F23B12.7	yes	no
rde-1	yes	no
H39E20.1	yes	no
W07G4.3	yes	no
M04C3.1	yes	no
F14B8.2	yes	no
C35A5.8	yes	no
Y20C6A.1	yes	no
C31A11.5	yes	no
F53B1.3	yes	no
M60.4	yes	no
C17H11.5	yes	no
F18G5.6	yes	no
C15H9.9	yes	no
C56E10.3	yes	no
K03A11.2	yes	no
C15A7.3	yes	no
F39B3.3	yes	no
C10E2.4	yes	no
ZK402.3	yes	no
M02A10.1	yes	no
F21E9.3	yes	no
F15A2.7	yes	no
T18D3.7	yes	no
C07D8.2	yes	no
K08H2.2	yes	no
F41D9.2	yes	no
C42D8.4	yes	no
T22B7.3	yes	no
nlp-2	yes	no
T01C1.3	yes	no
R09A8.5	yes	no
taf-7.1	yes	no
F56F10.2	yes	no
nas-6	yes	no
F55A4.4	yes	no
ZK563.6	yes	no
F09B12.5	yes	no
F29G6.2	yes	no
Y34B4A.7	yes	no
Y70D2A.1	yes	no
F59F5.1	yes	no
F20B4.6	yes	no
F46C8.3	yes	no
T06F4.1	yes	no
F01G12.2	yes	no
W05H7.2	yes	no
dnj-14	yes	no
C02B8.6	yes	no
F41B4.1	yes	no
C18B12.6	yes	no
T22B2.4	yes	no
T04F8.1	yes	no
C05D9.2	yes	no
sto-1	yes	no
H28G03.1	yes	no
C01C10.3	yes	no
B0416.3	yes	no
fkh-3	yes	no
F53B1.2	yes	no
ceh-39	yes	no
gas-1	yes	no
C49F5.1	yes	no
C05C9.1	yes	no
F59F4.3	yes	no
acr-12	yes	no
Y70D2A.2	yes	no
Y7A5A.1	yes	no
C41G11.3	yes	no
eft-4	yes	no
ags-3	yes	no
C33A11.1	yes	no
C14F11.2	yes	no
F09F9.4	yes	no
F47B7.2	yes	no
K10B3.5	yes	no
R07E4.4	yes	no
F14F3.2	yes	no
R07E4.1	yes	no
nas-38	yes	no
C34F6.1	yes	no
eat-20	yes	no
rig-1	yes	no
ppk-3	yes	no
pgp-5	yes	no
klp-4	yes	no
K07E3.7	yes	no
mtm-5	yes	no
C34F6.10	yes	no
csp-1	yes	no
set-1	yes	no
T07E3.6	yes	no
C37C3.9	yes	no
C27D9.1	yes	no
C02C2.5	yes	no
C36E8.3	yes	no
H10E21.1	yes	no
K11H3.2	yes	no
F26H11.1	yes	no
F01G4.4	yes	no
Y11D7A.13	yes	no
Y61A9LA.5	yes	no
ZC239.14	yes	no
Y18D10A.18	yes	no
B0379.6	yes	no
tmd-1	yes	no
F16D3.6	yes	no
C01G10.5	yes	no
Y16E11A.1	yes	no
C13F10.1	yes	no
Y63D3A.9	yes	no
str-175	yes	no
srh-50	yes	no
C32F10.8	yes	no
ins-5	yes	no
C32B5.8	yes	no
B0432.4	yes	no
C26D10.3	yes	no
F39B2.1	yes	no
M01B12.4	yes	no
F45E12.6	yes	no
cal-2	yes	no
Y53F4B.36	yes	no
mps-1	yes	no
sra-13	yes	no
F13H8.8	yes	no
F30F8.2	yes	no
C32E12.4	yes	no
ZK177.2	yes	no
F59H6.1	yes	no
C41D11.3	yes	no
F59H5.3	yes	no
F40B1.1	yes	no
F54D10.4	yes	no
C44B7.4	yes	no
Y48C3A.8	yes	no
ZK1067.3	yes	no
ppk-1	yes	no
C01G6.4	yes	no
Y94H6A.4	yes	no
T12A7.4	yes	no
R102.8	yes	no
R102.6	yes	no
R03C1.1	yes	no
F55C12.1	yes	no
ZK669.1	yes	no
H21P03.3	yes	no
H21P03.3	yes	no
C42C1.4	yes	no
Y102A5C.17	yes	no
W02H5.3	yes	no
Y116F11A.4	yes	no
H08M01.2	yes	no
C18C4.9	yes	no
F52B11.1	yes	no
F09C6.3	yes	no
Y75B12B.1	yes	no
F26F2.1	yes	no
C06B3.5	yes	no
Y97E10AR.2	yes	no
C44H9.7	yes	no
C10F3.4	yes	no
T26H2.3	yes	no
F36G9.12	yes	no
nhr-58	yes	no
F25D1.4	yes	no
T10C6.7	yes	no
hsp-2	yes	no
prx-1	yes	no
F47B10.5	yes	no
F49E2.5	yes	no
C04C11.1	yes	no
hst-2	yes	no
F46G10.2	yes	no
C02B8.1	yes	no
C29F7.6	yes	no
unc-44	yes	no
ZK484.3	yes	no
F26A1.9	yes	no
hse-5	yes	no
E03A3.8	yes	no
Y39A3A.3	yes	no
dnj-12	yes	no
W09G3.5	yes	no
Y53C10A.7	yes	no
C04E12.6	yes	no
Y38C1AB.7	yes	no
F14B6.6	yes	no
ZK265.7	yes	no
K07D4.5	yes	no
Y40B1A.1	yes	no
C18E3.4	yes	no
B0511.3	yes	no
ppk-2	yes	no
B0414.1	yes	no
C06A5.10	yes	no
cep-1	yes	no
Y49F6C.2	yes	no
ZK1290.9	yes	no
K10B4.2	yes	no
R10E9.3	yes	no
F35H10.3	yes	no
F27C8.3	yes	no
Y11D7A.1	yes	no
sru-20	yes	no
ZC266.1	yes	no
F36H1.2	yes	no
F10G2.9	yes	no
Y19D10A.12	yes	no
F58F6.5	yes	no
sru-15	yes	no
ZK896.3	yes	no
E04A4.3	yes	no
W07G4.1	yes	no
R05G6.1	yes	no
F33D4.5	yes	no
W03B1.9	yes	no
M117.5	yes	no
lad-2	yes	no
H32C10.1	yes	no
H12D21.10	yes	no
Y40B10A.1	yes	no
T04B2.1	yes	no
F13E9.5	yes	no
Y51A2A.9	yes	no
T23F1.3	yes	no
sos-1	yes	no
srj-8	yes	no
C45B11.1	yes	no
B0302.4	yes	no
K10C2.6	yes	no
D1005.3	yes	no
F53H4.5	yes	no
Y60A9.2	yes	no
C39D10.7	yes	no
K09A9.3	yes	no
T08B2.12	yes	no
C30B5.4	yes	no
gop-2	yes	no
T10B11.3	yes	no
K03H1.3	yes	no
W03B1.3	yes	no

## Sheet: References
		References
		1. Ventura N, Rea S, Henderson ST, Condo I, Johnson TE, Testi R. Reduced expression of frataxin extends the lifespan of Caenorhabditis elegans. Aging Cell. 2005;4(2):109-12.
		2. Schiavi A, Torgovnick A, Kell A, Megalou E, Castelein N, Guccini I, et al. Autophagy induction extends lifespan and reduces lipid content in response to frataxin silencing in C. elegans. Exp Gerontol. 2013;48(2):191-201.
		3. Anisimova AS, Meerson MB, Gerashchenko MV, Kulakovskiy IV, Dmitriev SE, Gladyshev VN. Multifaceted deregulation of gene expression and protein synthesis with age. Proceedings of the National Academy of Sciences of the United States of America. 2020;117(27):15581-90.
		4. Erol A. The Functions of PPARs in Aging and Longevity. PPAR Res. 2007;2007:39654.
		5. Tharyan RG, Annibal A, Schiffer I, Laboy R, Atanassov I, Weber AL, et al. NFYB-1 regulates mitochondrial function and longevity via lysosomal prosaposin. Nat Metab. 2020;2(5):387-96.
		6. Bullido MJ, Martinez-Garcia A, Tenorio R, Sastre I, Munoz DG, Frank A, et al. Double stranded RNA activated EIF2 alpha kinase (EIF2AK2; PKR) is associated with Alzheimer's disease. Neurobiol Aging. 2008;29(8):1160-6.
