# Supplementary material for: Partial inhibition of class III PI3K VPS-34 ameliorates motor aging and prolongs health span
Source: PLoS Biol. 2023 Jul 11;21(7):e3002165. doi: 10.1371/journal.pbio.3002165 (PMC10335676; doi:10.1371/journal.pbio.3002165)
Supplement: S2 Table — (XLSX) [file pbio.3002165.s008.xlsx]

## Sheet: S2 Table 
S2 Table. GO annotation of 34 positive hits and their partners in S1C Fig.
Function	FDR	Genes in network	Genes
ligase activity	2.38989e-06	9	ula-1,tars-1,uba-5,hars-1,uba-2,aos-1,uba-1,rfl-1,pcca-1
protein modification by small protein conjugation or removal	7.35808e-05	9	usp-33,ula-1,ubc-13,uev-1,uba-5,uba-2,aos-1,uba-1,rfl-1
cellular metal ion homeostasis	0.00183525	6	ftn-2,ftn-1,emre-1,ncx-2,frh-1,ncx-1
cellular process involved in reproduction in multicellular organism	0.00893873	7	cdk-1,cyp-31A2,ccf-1,hars-1,puf-8,uba-1,bec-1
phosphatidylinositol metabolic process	0.0340617	4	mtm-1,vps-34,mtm-6,age-1
solute:cation antiporter activity	0.0340617	3	ncx-3,ncx-2,ncx-1
cytosolic calcium ion transport	0.0340617	3	emre-1,ncx-2,ncx-1
3'-5' exonuclease activity	0.0463934	3	parn-2,parn-1,ccf-1
