# Supplementary material for: Partial inhibition of class III PI3K VPS-34 ameliorates motor aging and prolongs health span
Source: PLoS Biol. 2023 Jul 11;21(7):e3002165. doi: 10.1371/journal.pbio.3002165 (PMC10335676; doi:10.1371/journal.pbio.3002165)
Supplement: S3 Table — (XLSX) [file pbio.3002165.s009.xlsx]

## Sheet: S3 Table 
S3 Table. Lifespan statistics for S2G Fig.
Repeats	Genotype	Median lifespan	% Increase median lifespan	P Value	Number of animals
1#	N2	17			73
	qx546	20	17.6	0.0414	89
2#	N2	17			96
	qx546	18	5.9	0.023	117
3#	N2	12			90
	qx546	16	33.3	<0.0001	110
