# Supplementary material for: Partial inhibition of class III PI3K VPS-34 ameliorates motor aging and prolongs health span
Source: PLoS Biol. 2023 Jul 11;21(7):e3002165. doi: 10.1371/journal.pbio.3002165 (PMC10335676; doi:10.1371/journal.pbio.3002165)
Supplement: S4 Table — (XLSX) [file pbio.3002165.s010.xlsx]

## Sheet: S4 Table 
S4 Table. List of C. elegans strains.
Strain	Source	WormBase ID
Bristol N2 strain as wild-type(WT) strain	CGC	WBStrain00000001
VH624 (rhIs13[unc-119p::GFP+dpy-20(+)] V;nre-1(hd20) lin-15B(hd126) X)	CGC	WBStrain00040016
XW16259 (vps-34(qx546) I)	Dr. Xiaochen Wang	-
ZHY158 (vps-34(qx546) I) [outcross 8 times]	this paper	-
DR96 (unc-76(e911) V)	CGC	WBStrain00006180
TU3401 (sid-1(pk3321) V; uIs69[pCFJ90 (myo-2p::mCherry) + unc-119p::sid-1] V )	CGC	WBStrain00035057
PD4251 (ccls4251[myo-3p::GFP::LacZ::NLS+myo-3p::mitochondria GFP+dpy-20(+)] I; dpy-20(e1282) IV)	CGC	WBStrain00030574
CZ333 (juls1[unc-25p::snb-1::GFP+lin-15(+)] IV)	CGC	WBStrain00005345
CZ5261 (juls198[unc-25p::YFP::rab-5+ttx-3p::RFP] V)	CGC	WBStrain00005409
NM2415(jsls682[rab-3p::GFP::rab-3+lin-15(+)]; lin-15B＆lin-15A(n765)X] III)	CGC	WBStrain00029065
MAH242 (sqls24[rgef-1p::GFP::lgg-1+unc-122p::RFP] II)	CGC	WBStrain00026456
ZHY155 (vps-34(qx546) I; sqls24 [rgef-1p::GFP::lgg-1+unc-122p::GFP] II)	this paper	-
ZHY184 (vps-34(qx546) I; juls1[unc-25p::snb-1::GFP+lin-15(+)] IV)	this paper	-
TXJ1245(nnIs431[Punc-129::rab-3::GFP])	Dr. Xiajing Tong	-
ZHY172 (vps-34(qx546) I; juls198[unc-25p::YFP::rab-5+ttx-3p::RFP] V)	this paper	-
ZHY169 (lswEx108[rgef-1p::GFP::rab-7+sur-5p::RFP])	this paper	-
ZHY170 (vps-34(qx546) I; lswEx108 [rgef-1p::GFP::rab-7 +sur-5p::RFP])	this paper	-
ZHY108 (vps-34(qx546) I; ccls4251[(pSAK2)myo-3p::GFP::LacZ::NLS+(pSAK4)myo-3p::mitochondria GFP+dpy-20(+)] I)	this paper	-
ZHY198 (vps-34(qx546) I; ccls4251 I; lswEx124[myo-3p::vps-34+sur-5p::RFP])	this paper	-
ZHY200 (vps-34(qx546) I; ccls4251 I; lswEx126[rgef-1p::vps-34+sur-5p::RFP])	this paper	-
ZHY149 (lswEX85[unc-119p::GFP::2XFYVE+sur-5p::RFP])	this paper	-
ZHY156 (vps-34(qx546) I; lswEX85[unc-119p::GFP::2XFYVE+sur-5p::RFP])	this paper	-
ZHY164 (vps-34(qx546) I; lswEx103[vps-34p::mvps-34+sur-5p::RFP]) L1	this paper	-
ZHY165 (vps-34(qx546) I; lswEx104[vps-34p::mvps-34+sur-5p::RFP]) L2	this paper
ZHY202 (vps-34(qx546) I; lswEx128[vps-34p::vps-34N763K+sur-5p::RFP]) L1	this paper
ZHY203 (vps-34(qx546) I; lswEx129[vps-34p::vps-34N763K+sur-5p::RFP]) L2	this paper	-
ZHY70 (vps-34(qx546) I; lswEx29[vps-34p::vps-34+sur-5p::RFP]) L1	this paper	-
ZHY71 (vps-34(qx546) I; lswEx30[vps-34p::vps-34+sur-5p::RFP]) L2	this paper	-
ZHY80 (vps-34(qx546) I; lswEx39[rgef-1p::vps-34+sur-5p::RFP]) L1	this paper	-
ZHY81 (vps-34(qx546) I; lswEx40[rgef-1p::vps-34+sur-5p::RFP]) L2	this paper	-
ZHY90 (vps-34(qx546) I; lswEx47[myo-3p::vps-34+sur-5p::RFP]) L1	this paper	-
ZHY91 (vps-34(qx546) I; lswEx48[myo-3p::vps-34+sur-5p::RFP]) L2	this paper	-
ZHY109 (vps-34(qx546) I; lswEx64[unc-25p::vps-34+acr-2p::vps-34+sur-5p::RFP]) L1	this paper	-
ZHY110 (vps-34(qx546) I; lswEx65[unc-25p::vps-34+acr-2p::vps-34+sur-5p::RFP]) L2	this paper	-
ZHY147 (vps-34(qx546) I; lswEx83[osm-6p::vps-34+sur-5p::RFP]) L1	this paper	-
ZHY148 (vps-34(qx546) I; lswEx84[osm-6p::vps-34+sur-5p::RFP]) L2	this paper	-
ZHY100 (lswEx57[vps-34p::vps-34(K348R K352R)+sur-5p::RFP]) L1	this paper	-
ZHY101 (lswEx58[vps-34p::vps-34(K348R K352R)+sur-5p::RFP]) L2	this paper	-
ZHY163 (unc-76(e911) V; lswEx102[vps-34p::GFP+unc-76(+)])	this paper	-
ZHY197 (unc-76(e911) V; lswEx123[vps-34p::mCherry::vps-34+unc-76(+)])	this paper	-
ZHY167 (unc-76(e911) V; lswEx106[unc-119p::GFP::2XFYVE(C215S)+unc-76(+)])	this paper	-
ZHY168 (unc-76(e911) V; lswEx107[unc-119p::GFP::OSBP(PH)+unc-76(+)])	this paper	-
HZ1684 (atg-3(bp412) IV)	Dr. Hong Zhang	WBStrain00008597
HZ1731 (lgg-1(bp500) II)	Dr. Hong Zhang	-
HZ1691 (epg-8(bp251) I; him-5(e1490) V)	Dr. Hong Zhang	WBStrain00008603
HZ2368 (atg-13(bp414) III)	Dr. Hong Zhang	-
HZ2432 (bec-1(bp613) IV; bpIs151[sqst-1::GFP+unc-76(+)])	Dr. Hong Zhang	-
HZ2554 (atg-9(bp564) V; bpIs131[sepa-1::GFP+unc-76(+)])	Dr. Hong Zhang	-
HZ1083 (lgg-1(bp523) II; bpIs131[sepa-1::GFP+unc-76(+)])	Dr. Hong Zhang	-
HZ4919 (atg-2(bp576) X; bpIs131[sepa-1::GFP+unc-76(+)])	Dr. Hong Zhang	-
FX3425 (epg-5(tm3425) II)	Dr. Shohei Mitani	-
HZ2555 (cup-5(bp510); qxIs612[Phsp::unc-1::GFP::cherry])	Dr. Hong Zhang	-
ZHY188 (epg-8(bp251) I) [outcross from HZ1691])	this paper	-
