# Supplementary material for: Partial inhibition of class III PI3K VPS-34 ameliorates motor aging and prolongs health span
Source: PLoS Biol. 2023 Jul 11;21(7):e3002165. doi: 10.1371/journal.pbio.3002165 (PMC10335676; doi:10.1371/journal.pbio.3002165)
Supplement: S5 Table — (XLSX) [file pbio.3002165.s011.xlsx]

## Sheet: S5 Table 
S5 Table. Expression constructs.
Vector	Promoter (insertion sites)	Gene (insertion sites)	Backbone
Pmyo-3VPS-34	myo-3 promoter (2 kb; HindIII )	vps-34 cDNA (SbfI-NheI)	pPD49.26
Pvps-34VPS-34	vps-34 promoter (2 kb; HindIII)	vps-34 cDNA (SbfI-NheI)	pPD49.26
Prgef-1VPS-34	rgef-1 promoter (2 kb; SbfI)	vps-34 cDNA(XmaI-NheI)	pPD49.26
Posm-6VPS-34	osm-6 promoter (2 kb; SbfI)	vps-34 cDNA (XmaI-NheI)	pPD49.26
Punc-25VPS-34	unc-25 promoter (2 kb; HindIII )	vps-34 cDNA (SbfI-NheI)	pPD49.26
Pacr-2VPS-34	acr-2 promoter (2 kb;HindIII)	vps-34 cDNA (SbfI-NheI)	pPD49.26
Pvps-34VPS-34(N763K)	vps-34 promoter(3.5kb;HindIII)	vps-34(N763K) cDNA (XmaI-NheI)	pPD49.26
Punc-119GFP::2xFYVE	unc-119 promoter (2 kb; HindIII )	gfp-2xfyve ORF (HindIII)	pPD49.26
Punc-119GFP::2xFYVE(C215S)	unc-119 promoter (2 kb; HindIII)	gfp-2xfyve (C215S) ORF (HindIII)	pPD49.26
Prgef-1PI4KB	rgef-1 promoter (3.5 kb; SbfI)	human PI4KB cDNA(XmaI-KpnI)	pPD49.26
Prgef-1MTM1	rgef-1 promoter (3.5 kb; SbfI)	human MTM1 cDNA(XmaI-KpnI)	pPD49.26
Pvps-34mVPS34	vps-34 promoter(2k; HindIII)	mouse Vps34 cDNA (BamHI)	pPD49.26
Pvps-34GFP	vps-34 promoter (3.5 kb; HindIII-sbfI)	gfp (KpnI-SacI)	pPD49.26
Punc-119GFP::OSBP(PH)	unc-119 promoter (2 kb; HindIII)	OSBP(PH) ORF (HindIII)	pPD49.26
