# Supplementary material for: Partial inhibition of class III PI3K VPS-34 ameliorates motor aging and prolongs health span
Source: PLoS Biol. 2023 Jul 11;21(7):e3002165. doi: 10.1371/journal.pbio.3002165 (PMC10335676; doi:10.1371/journal.pbio.3002165)
Supplement: S6 Table — (XLSX) [file pbio.3002165.s012.xlsx]

## Sheet: S6 Table 
S6 Table. Primers sequences.
Gene	Forward sequences(5'→3')	Reverse sequences (5'→3')
vps-34	atgattccaggtatgcgggcg	tcacatcaaattctgtttgtatgcgt
vps-34(N763K)	tcttgacaaacttcttctttgtgagaatgg	aagaagaagtttgtcaagatgacgatca
mvps34	atgggggaggcggagaag	tcattttctccagtactgggcaa
myo-3 promoter	tcgctccgctgactttagaacccaa	gcaaagaatccaaacgaaatgtgagaaaca
vps-34 promoter (2kb)	ccacgtcatcatgtcatcaggagct	tcgggatatttcaagatattcaaatggtcaa
vps-34 promoter (3.5kb)	cccaagcttcggaattgacaaatgtgatgaattcaaac	gcgcctgcaggatctgaacaggttaaaattaattaattaaggactacac
rgef-1 promoter (2kb)	catcactgacgccatcccgtttggg	cacgacgaacgattgagcagaaggaagat
rgef-1 promoter (3.5kb)	cacacatcgctgccggaatagatg	cgtcgtcgtcgtcgatgcc
osm-6 promoter	tgaattccttgcattccctgt	agatgtatactaatgaaggtaatagcttg
acr-2 promoter	tgaattccttgcattccctgt	gaaaacggcgtccttcctgtgaagg
unc-25 promoter	aggatttgatagatgaggaaaatc	ttttggcggtgaactgag
unc-119 promoter	tcctatagttacccatgaaatcc	ctctggagattagaggtggtgt
hMTM1	atggcttctgcatcaacttctaaatataattcacac	tcagaagtgagtttgcacatggggca
hPI4KB	atgggagatacagtagtggagcctg	tcacatgatgccgttggtgagg
FYVE	cagattgatgccgaccgttac	tttctgggaatcagtgaagcacg
FYVE(C215S)	acgtccttcactgattcccagaaacaaggacaaggatcgtt	aaggacgtgttgcaggctcggactggattcttggcactcg
OSBP(PH)	cgagagggctggctcttcaa	ctactctgccagcatcttcacag
