# Supplementary material for: Partial inhibition of class III PI3K VPS-34 ameliorates motor aging and prolongs health span
Source: PLoS Biol. 2023 Jul 11;21(7):e3002165. doi: 10.1371/journal.pbio.3002165 (PMC10335676; doi:10.1371/journal.pbio.3002165)
Supplement: S1 Data — (XLSX) [file pbio.3002165.s013.xlsx]

## Sheet: Fig 1 C
	Percentages of out-of-circle worms in Ctrl and vps-34 RNAi （%）
	Ctrl RNAi	vps-34 RNAi
replicate 1	0	33.3
replicate 2	3.3	33.3
replicate 3	0	13.3
replicate 4	3.3	23.3
Mean	1.65	25.8
std deviation	1.90526	9.57427
SEM	0.952628	4.78714

## Sheet: Fig 1 D
Body bends of N2 in ctrl and vps-34 RNAi (From D1) at multiple timepoints during aging
	ctrl RNAi
D3	22	20	19	16	18	17	21	19	18	22	17	18	19	18	18	21	20	18	17	19	18	20	20	18	21	18	17	18	17	19	22	24	25	24	17	19	22	24	16	17	27	18	30	26	29	22	17	25	26
D5	17	15	14	16	16	16	16	14	17	16	14	16	18	15	16	14	13	10	13	14	18	14	13	12	14	17	15	14	13	17	16	18	24	19	22	23	20	22	28	23	15	15	22	17	20	21	22	17	15
D7	14	11	9	15	13	12	12	11	9	17	16	10	17	16	14	14	13	15	10	11	13	13	12	11	13	13	12	10	11	13	13	11	14	12	15	17	13	16	15	11	13	16	13	18	17	15	10	14	3
D9	10	10	5	10	10	9	16	9	3	14	13	13	11	10	9	4	6	8	14	12	11	10	4	9	8	11	10	9	10	10	8	6	13	9	10	6	6	8	6	5	10	2	5	11	5	14	0	11	7
D11	6	4	4	8	4	1	14	5	5	6	4	1	5	4	6	6	4	5	6	7	4	4	3	3	2	8	5	5	7	7	13	5	14	11	20	8	16	11	8	8	8	4	6	10	15	7	5	18	8
D13	2	1	3	5	2	5	1	3	1	2	1	1	2	4	1	2	3	3	4	3	3	1	1	4	4	3	5	3	2	2	2	4	4	2	5	4	2	2	3	4	6	6	9	6	8	4	3	4	10
	vps-34 RNAi
D3	19	18	18	22	22	16	21	19	17	20	18	24	19	22	20	19	19	18	21	18	18	19	18	17	20	19	17	20	19	18	19	17	22	24	21	20	21	22	25	22	18	22	20	18	19	26	20	24	26
D5	24	20	17	18	19	17	20	17	16	18	17	16	18	16	17	20	19	17	14	19	14	15	18	19	17	20	18	17	14	18	24	20	14	18	17	23	21	21	20	20	19	13	18	18	14	27	15	16	15
D7	19	14	19	18	14	23	19	17	19	18	17	18	18	13	18	20	23	15	12	13	16	12	13	11	13	15	14	12	19	11	11	11	20	16	16	15	13	19	17	11	11	23	13	20	18	16	15	19	19
D9	17	15	11	15	16	16	16	15	20	16	14	19	18	16	15	14	14	12	13	12	11	12	14	10	9	9	14	10	11	12	8	10	13	8	10	9	13	15	16	11	15	8	7	9	11	8	13	15	11
D11	14	13	10	18	14	12	8	9	15	14	13	12	21	16	14	6	11	5	12	4	10	11	6	5	11	8	9	10	6	8	2	7	17	14	12	14	8	6	11	8	4	10	14	5	9	15	5	18	14
D13	12	7	7	8	11	9	6	6	4	7	8	13	11	10	8	3	6	6	7	8	4	3	7	7	4	3	5	5	8	5	9	8	3	3	4	5	11	11	13	10	4	6	4	12	6	4	6	4	12
[truncated: 4 more columns]

## Sheet: Fig 1 E
Thrashing of N2 in ctrl and vps-34 RNAi (from D1) at multiple timepoints during aging
	ctrl RNAi
D3	79	79	90	102	93	91	90	88	91	81	81	94	92	89	94	89	92	90	102	93	91	93	94	92	97	101	104	100	109	104	96	96	84	96	92	80	92	72	80	80	75	68	76	89	85	77	66	78	88
D5	81	58	69	80	75	86	74	69	60	64	86	63	83	64	70	90	96	90	115	78	90	84	79	91	102	78	90	89	79	107	82	92	95	74	89	81	95	80	97	106	95	95	100	88	105	105	91	95	100
D7	62	64	53	49	65	66	60	61	66	68	75	49	75	75	49	84	78	67	91	83	86	72	66	61	73	89	72	64	67	70	100	105	100	89	96	96	71	88	1	102	100	95	88	103	103	79	96	111	82
D9	51	49	63	75	71	68	48	42	81	60	68	72	62	53	60	54	61	53	72	70	48	66	60	61	47	72	60	61	66	68	110	64	74	98	82	92	122	60	96	50	88	8	104	2	92	2	104	100	108
D11	39	63	66	45	71	20	81	44	51	43	51	84	48	54	61	43	37	54	72	61	15	55	54	70	61	42	40	39	67	63	67	96	116	67	127	1	87	5	2	54	101	107	93	7	82	92	3	48	98
D13	24	61	58	71	32	22	15	47	52	73	21	18	37	49	48	35	27	33	46	54	22	33	37	51	50	36	22	18	40	36	88	48	55	97	62	87	29	16	79	80	62	64	22	60	61	62	76	55	0
	vps-34 RNAi
D3	99	79	77	81	82	88	90	87	88	93	110	90	105	93	99	106	105	102	97	101	100	99	97	105	103	99	113	91	112	102	89	87	97	94	97	90	94	95	86	92	96	98	104	84	92	96	80	106	99
D5	84	89	104	68	85	95	66	84	82	83	79	71	87	88	90	96	96	102	92	100	102	102	107	106	97	104	105	91	102	104	94	99	98	101	85	85	106	98	100	100	87	101	117	94	75	92	84	113	111
D7	88	73	69	68	88	94	91	87	74	90	92	89	100	82	80	91	90	92	84	80	91	78	100	72	73	90	78	71	91	84	118	111	124	105	120	113	120	123	126	129	119	103	121	73	109	111	114	90	91
D9	71	77	88	84	92	91	84	84	88	67	68	80	81	88	94	90	84	96	102	95	79	72	84	70	88	80	61	91	72	83	86	90	109	122	119	114	81	98	109	116	75	114	122	100	100	97	104	112	116
D11	93	84	81	57	84	75	80	111	92	93	75	69	90	61	79	78	84	55	83	71	53	50	84	88	86	71	72	52	81	68	96	105	79	87	87	87	87	110	56	102	114	105	108	93	91	47	97	106	97
D13	87	73	66	69	74	85	57	54	91	80	59	65	68	74	77	66	64	38	54	61	44	47	38	39	71	66	64	58	63	28	42	52	1	70	74	64	78	78	78	86	66	80	67	90	13	84	59	51	33
[truncated: 4 more columns]

## Sheet: Fig 1 F
	Body bends of N2 in ctrl and vps-34 RNAi (from D5, D7) at multiple timepoints during aging
	ctrl RNAi																Mean	std deviation	SEM
D7	14	13	15	10	11	13	13	12	11	13	13	12	10	11	13		12.2667	1.43759	0.371184
D9	4	6	8	14	12	11	10	4	9	8	11	10	9	10	10		9.06667	2.76371	0.713587
D11	6	4	5	6	7	4	4	3	3	2	8	5	5	7	7		5.06667	1.75119	0.452155
D13	2	3	3	4	3	3	1	1	4	4	3	5	3	2	2		2.86667	1.12546	0.290593
	vps-34 RNAi from D5																Mean	std deviation	SEM
D7	18	28	15	14	16	15	14	14	17	14	14	14	11	17	17		15.8667	3.79599	0.98012
D9	12	15	16	14	17	12	14	14	11	14	8	15	13	12	13		13.3333	2.19306	0.566246
D11	7	11	7	12	8	9	9	13	11	7	9	11	10	9	7		9.33333	1.9518	0.503953
D13	6	5	5	8	8	7	6	8	9	9	5	4	6	2	11		6.6	2.29285	0.59201
	vps-34 RNAi from D7
																	Mean	std deviation	SEM
D9	12	11	12	12	13	14	14	12	11	13	13	14	12	13	13		12.6	0.985611	0.254484
D11	9	9	9	7	14	12	8	7	8	7	10	6	15	7	8		9.06667	2.65832	0.686375
D13	5	4	4	7	8	9	4	5	5	6	3	6	6	4	7		5.53333	1.68466	0.434979

## Sheet: Fig 1G
Thrashing of N2 in ctrl and vps-34 RNAi (from D5, D7) at multiple timepoints during aging
	ctrl RNAi																Mean	std deviation	SEM
D7	84	78	67	91	83	86	72	66	61	73	89	72	64	67	70		74.8667	9.63525	2.48781
D9	54	61	53	72	70	48	66	60	61	47	72	60	61	66	68		61.2667	8.02199	2.07127
D11	43	37	54	72	61	15	55	54	70	61	42	40	39	67	63		51.5333	15.4313	3.98433
D13	35	27	33	46	54	22	33	37	51	50	36	22	18	40	36		36	10.9479	2.82674
	vps-34 RNAi D5																Mean	std deviation	SEM
D7	92	90	88	86	83	92	90	88	78	80	79	89	83	84	81		85.5333	4.73387	1.22228
D9	79	94	76	88	94	78	71	75	69	92	99	60	89	71	82		81.1333	11.1986	2.89148
D11	78	85	77	69	75	52	55	79	88	85	97	75	53	66	78		74.1333	13.1196	3.38747
D13	49	58	55	48	66	62	50	44	33	66	62	59	70	68	44		55.6	10.6556	2.75128
	vps-34 RNAi D7
																	Mean	std deviation	SEM
D9	96	86	88	94	89	82	69	77	73	90	89	71	88	80	91		84.2	8.44478	2.18043
D11	70	52	49	83	87	87	77	79	93	85	70	66	69	80	77		74.9333	12.5269	3.23444
D13	58	55	41	53	62	45	46	37	38	70	65	63	57	62	33		52.3333	11.5614	2.98515

## Sheet: Fig 1 H
Body bends of N2 and vps-34(qx546) worms at multiple timepoints during aging
	N2
D3	21	20	18	19	19	20	17	22	21	20	18	16	22	21	20	25	24	23	25	22	20	12	21	17	9	21	23	25	26	24	13	18	17	19	22	21	20	16	17	18	18	17	18	19	21	23	25	11	19
D5	19	17	18	19	19	13	19	18	20	15	14	9	19	18	17	17	19	17	23	21	24	23	11	17	23	21	24	15	9	15	16	17	15	16	14	18	19	17	17	18	19	17	16	16	15	15	21	22	16
D7	18	17	16	15	14	6	19	17	17	13	14	8	15	15	14	12	20	19	19	21	21	18	4	4	16	20	14	12	15	18	12	11	14	15	12	16	13	12	16	16	17	17	13	15	13	28	5	19	19
D9	10	11	8	9	7	6	4	5	11	19	11	9	7	6	10	4	15	9	9	11	18	3	16	17	11	3	3	14	5	6	13	14	11	10	9	5	8	11	13	6	7	5	8	8	13	3	3	13	12
D11	9	7	5	0	1	7	5	5	1	7	6	4	11	7	4	0	16	16	13	6	1	3	0	7	10	7	7	9	13	2	10	4	5	6	3	4	5	8	3	3	7	6	5	3	1	7	0	1	6
D13	1	0	1	1	8	2	6	1	3	0	2	0	2	3	1	0	3	11	2	0	0	0	0	11	11	1	0	0	0	0	3	1	0	2	1	3	3	4	2	2	1	3	1	4	2	2	5	4	16
	vps-34(qx546)
D3	21	18	21	19	24	17	18	18	22	21	19	16	23	21	20	19	21	19	17	22	25	21	18	21	20	29	21	16	21	24	19	21	23	19	17	20	14	19	18	22	21	19	17	19	22	22	23	19	22
D5	20	18	19	22	17	17	19	15	22	21	17	17	14	20	17	22	17	21	17	18	20	21	17	23	21	18	25	20	20	19	17	18	19	15	18	18	21	22	18	19	17	18	18	15	20	20	20	20	23
D7	17	18	17	21	14	15	16	22	17	17	12	20	18	15	16	19	12	16	18	14	19	9	20	23	10	19	19	20	11	10	17	16	15	18	14	15	19	17	18	17	16	13	14	9	19	22	12	23	6
D9	19	18	18	14	12	13	13	11	10	17	23	20	13	19	18	7	17	7	7	15	3	10	14	9	10	5	9	7	12	15	16	15	14	17	16	18	7	18	20	16	15	13	16	16	14	15	16	11	10
D11	9	7	5	8	5	2	0	7	7	10	13	15	9	9	11	3	5	14	15	10	12	6	11	6	8	1	2	7	10	13	13	5	15	16	9	14	15	12	13	11	13	15	13	5	9	5	4	7	12
D13	7	5	5	4	2	3	6	8	5	3	8	5	6	4	3	5	4	6	1	5	9	10	9	12	5	8	2	5	9	10	8	9	5	3	4	9	8	5	4	4	12	9	7	5	9	4	9	11	15
[truncated: 4 more columns]

## Sheet: Fig1 I
Thrashing of N2 and vps-34(qx546) worms at multiple timepoints during aging
	N2
D3	102	93	99	90	91	85	120	114	90	106	91	95	93	108	91	108	108	126	119	111	108	126	105	104	113	105	120	137	127	119	107	122	129	120	105	121	112	105	112	123	88	94	111	112	133	105	112	121	98
D5	91	92	86	118	87	94	107	100	61	87	74	55	101	82	92	73	101	99	71	44	97	115	122	130	118	111	96	106	17	31	86	120	91	40	4	120	124	138	126	114	97	111	128	119	122	114	89	112	66
D7	84	92	88	72	100	74	68	77	87	92	86	88	90	91	68	91	77	81	88	79	77	86	88	90	87	82	85	62	92	83	135	144	140	130	90	122	123	99	116	128	126	149	119	80	142	111	133	93	103
D9	63	48	77	83	80	64	45	67	62	67	72	77	52	53	41	83	78	66	64	62	58	72	83	59	58	61	63	60	58	70	97	70	39	61	92	76	69	71	85	71	96	78	104	0	3	84	59	61	62
D11	42	71	83	54	67	42	44	72	36	37	23	57	71	48	60	37	57	53	59	61	60	66	58	42	47	71	70	44	43	49	94	14	98	10	78	103	71	0	0	77	96	94	84	84	54	70	85	86	0
D13	25	57	88	32	34	54	37	78	23	29	48	38	66	51	67	36	33	48	58	27	61	33	37	42	48	26	67	60	31	25	24	56	109	88	84	46	20	50	51	83	49	0	41	104	43	100	68	10	0
	vps-34(qx546)
D3	97	85	99	103	85	128	100	115	90	117	90	103	96	106	82	91	105	92	92	88	97	117	115	104	105	121	88	120	117	126	112	99	125	125	130	126	127	120	124	121	136	137	140	129	107	125	113	107	112
D5	111	95	87	70	51	93	135	119	99	105	67	101	100	72	141	112	87	106	111	82	100	113	109	85	115	99	89	97	81	90	92	85	106	76	80	118	125	115	103	115	114	95	117	116	113	108	119	100	116
D7	108	121	92	100	105	113	131	96	94	87	89	123	101	99	125	109	99	105	112	87	120	111	103	98	110	103	107	117	92	113	114	102	111	121	84	112	132	124	140	109	116	130	114	131	140	140	132	141	119
D9	72	91	107	49	90	119	97	96	86	104	121	49	79	97	105	100	111	89	91	79	113	108	87	69	92	100	88	97	80	91	104	65	66	88	105	80	87	73	71	85	77	69	71	100	66	89	88	103	77
D11	98	52	63	85	100	118	70	97	46	110	105	70	98	103	97	89	101	77	58	92	91	87	82	69	113	103	66	76	82	80	88	91	69	64	86	59	46	60	80	29	73	59	44	86	16	37	78	8	30
D13	78	42	55	67	50	47	61	78	87	85	70	46	79	86	85	89	66	37	78	101	77	87	56	80	67	72	58	98	80	61	48	54	59	11	74	82	91	70	36	46	73	58	56	57	66	84	53	59	57
[truncated: 4 more columns]

## Sheet: Fig 1 J
Heterozygous vps- 34(qx546)/+ and +/+ worms body bends at multiple timepoints during aging
	+/+																															Mean	std deviation	SEM
D1	21	18	24	19	20	21	18	19	15	22	19	20	18	19	19																	19.4667	2.06559	0.533333
D3	17	16	18	13	13	17	16	18	14	15	12	19	18	16	19																	16.0667	2.25093	0.581187
D5	14	11	13	13	13	13	10	13	13	12	16	13	10	17	13	12	13	9	5	3	12	13	12	11	10							11.76	2.93371	0.586742
D7	12	12	12	11	10	11	10	11	11	10	12	11	10	11	12	10	8	9	7	11	12	10	8	9	7							10.28	1.54164	0.308329
D9	10	2	12	1	10	9	6	6	3	2	9	5	6	3	1	16	14	11	4	7	8	10	9	11	2	9	13	14	9	7		7.63333	4.16457	0.760344
D11	9	3	1	5	6	8	6	6	5	6	7	5	5	2	4	15	7	6	5	5	11	10	7	3	2							5.96	3.04795	0.60959
D13	4	3	1	2	3	1	0	3	4	2	1	2	2	3	5																	2.4	1.35225	0.349149
	qx546/+																															Mean	std deviation	SEM
D1	19	20	21	22	20	22	17	18	22	24	22	20	14	22	24																	20.4667	2.66905	0.689145
D3	16	20	21	17	19	12	19	19	18	13	17	18	15	16	17																	17.1333	2.47463	0.638948
D5	17	13	12	17	13	13	19	13	13	14	14	16	16	14	14																	14.5333	1.99523	0.515167
D7	15	16	16	15	12	11	12	12	13	12	13	12	12	12	11																	12.9333	1.70992	0.441498
D9	13	12	13	12	11	12	13	12	6	12	14	13	9	11	14																	11.8	2.04241	0.527347
D11	5	5	5	5	5	10	7	6	8	7	9	8	6	5	10	12	10	16	17	11	13	9	16	18	19							9.68	4.50666	0.901332
D13	1	3	4	5	4	2	3	4	2	4	3	3	2	5	2																	3.13333	1.18723	0.306542

## Sheet: Fig 1 K
	Body bends assay comparing N2, vps-34(qx546), and vps-34(qx546) overexpressing (OE) worm vps-34, mouse Vps34 (mVps34), or worm kinase-dead mutant vps-34 N763K at D11
	N2	qx546	vps-34 L1	vps-34 L2	mVps34 L1	mVps34 L2	vps-34 N763K L1	vps-34 N763K L2
	10	7	11	8	6	7	15	15
	5	12	9	6	10	3	15	13
	6	8	8	9	5	3	12	13
	4	11	6	2	4	3	7	6
	6	6	5	10	3	4	9	18
	8	13	11	6	7	6	12	8
	6	14	8	5	9	4	11	9
	4	8	6	5	6	5	10	9
	3	4	6	6	3	7	8	11
	4	5	6	7	3	8	9	12
	7	22	9	8	4	3	7	13
	12	8	8	9	7	5	16	10
	4	8	2	8	4	6	13	9
	5	7	4	8	3	7	10	18
	7	6	6	7	5	8	8	8
	4	12
	7	13
	5	12
	6	11
	8	10
	7	13
	5	11
	4	9
	4	9
	3	11
	9	9
	5	11
	4	8
	6	13
	5	14
Mean	5.76667	10.1667	7	6.93333	5.26667	5.26667	10.8	11.4667
std deviation	2.0957	3.53391	2.47848	2.0166	2.21897	1.86956	2.95683	3.58303
SEM	0.382621	0.6452	0.63994	0.520683	0.572935	0.482717	0.763451	0.925134

## Sheet: Fig 1 L
Thrashing assay comparing N2, vps-34(qx546), and vps-34(qx546) overexpressing (OE) worm vps-34, mouse Vps34 (mVps34), or worm kinase-dead mutant vps-34 N763K at D11
	N2	qx546	vps-34 L1	vps-34 L2	mVps34 L1	mVps34 L2	vps-34 N763K L1	vps-34 N763K L2
	78	78	48	64	54	42	92	78
	65	85	40	60	78	54	91	79
	72	96	61	54	31	61	88	91
	69	103	67	52	28	67	80	101
	70	82	101	63	66	24	84	88
	36	89	58	70	43	61	84	85
	73	92	62	71	48	59	82	77
	75	85	61	68	78	67	79	72
	77	104	72	66	72	37	76	73
	82	99	55	70	55	58	69	80
	25	101	62	48	62	61	77	78
	72	92	45	52	72	37	88	93
	78	88	77	51	77	46	84	79
	67	90	42	49	48	87	80	85
	64	83	39	57	64	49	69	82
Mean	66.8667	91.1333	59.3333	59.6667	58.4	54	81.5333	82.7333
std deviation	15.7383	8.03445	16.3212	8.29515	16.3567	15.4134	6.9577	7.87824
SEM	4.06362	2.07449	4.21411	2.1418	4.22329	3.97971	1.79647	2.03415

[truncated: 65 more sheets: Fig 2C, Fig 2 D, Fig 2 E, Fig 2 F, Fig 2 G, Fig 2 I, Fig 3 B, Fig 3 C, Fig 3 D, Fig 3 E, Fig 3 F, Fig 3 G, Fig 3 H, Fig 3 I, Fig 3 K, Fig 3 L, Fig 3 M, Fig 4 B, Fig 4 C, Fig 4 D …]
